# Supplementary material for: Assessment of small-intestine permeability in healthy Nigerian children is altered by urinary volume and voiding status
Source: PLoS One. 2021 Sep 20;16(9):e0253436. doi: 10.1371/journal.pone.0253436 (PMC8452060; doi:10.1371/journal.pone.0253436)
Supplement: S1 Data — (XLSX) [file pone.0253436.s001.xlsx]

## Sheet: variables
id	wght_urn	vol_urn	logvol_urn	vol_urncat	ph_urn	spec_gvt	epty_bldr	rhmns_conc	rhmns_amt	rhmns_rec	logrhmns_rec	mntl_conc	mntl_amt	mntl_rec	logmntl_rec	lctls_conc	lctls_amt	lctls_rec	loglctls_rec	scrs_conc	scrs_amt	scrs_rec	logscrs_rec	lrr	log_lrr	lmr	log_lmr	smr	log_smr	srr	log_srr
2	28	27.72	1.44279	0	7	1.01	1	248.41	6.8866	1.3773	0.139028	731.15	20.27	4.0539	0.607873	80.11	2.22	0.2221	-0.653451	17.84	0.49	0.0495	-1.3054	0.161	-0.79248	0.055	-1.26132	0.012	-1.92082	0.036	-1.4437
4	100	99.01	1.99568		7.5	1.01	1	64.42	6.3782	1.2756	0.105715	222.21	22	4.4002	0.643472	8.45	0.84	0.0837	-1.07727	37.7	3.73	0.3733	-0.427942	0.066	-1.18299	0.019	-1.72075	0.085	-1.07058	0.293	-0.533132
5	37	36.63	1.56384		7.5	1.01	1	563.37	20.6383	4.1277	0.615708	846.92	31.03	6.2052	0.792756	45.3	1.66	0.166	-0.779892	18.9	0.69	0.0692	-1.15989	0.04	-1.3956	0.027	-1.57265	0.011	-1.95861	0.017	-1.76955
6	12	11.65	1.06633	0	6	1.03	1	787.52	9.175	1.835	0.263636	1369.42	15.95	3.1909	0.503913	48.15	0.56	0.0561	-1.25104	21.63	0.25	0.0252	-1.5986	0.031	-1.51467	0.018	-1.75495	0.008	-2.09691	0.014	-1.85387
9	10	9.85	0.993436	0	7	1.015	1	1249.56	12.3109	2.4622	0.391323	2291.38	22.58	4.515	0.654658	194.11	1.91	0.1912	-0.718512	73.14	0.72	0.0721	-1.14207	0.078	-1.10983	0.042	-1.37317	0.016	-1.79588	0.029	-1.5376
10	31	30.54	1.48487		8	1.015	1	708.19	21.6294	4.3259	0.636077	1136.77	34.72	6.9438	0.841597	18.73	0.57	0.0572	-1.2426	14.23	0.43	0.0435	-1.36151	0.013	-1.87868	0.008	-2.0842	0.006	-2.22185	0.01	-2
13	82	81.19	1.9095		6	1.01	1	377.41	30.6412	6.1282	0.787333	509.4	41.36	8.2714	0.917579	10.89	0.88	0.0884	-1.05355	23.15	1.88	0.188	-0.725842	0.014	-1.84088	0.011	-1.97113	0.023	-1.63827	0.031	-1.50864
14	89	87.68	1.9429		6	1.015	0	215.46	18.8926	3.7785	0.577319	469.65	41.18	8.2362	0.915727	18.91	1.66	0.1658	-0.780416	8.23	0.72	0.0722	-1.14146	0.044	-1.35773	0.02	-1.69614	0.009	-2.04576	0.019	-1.72125
23	53	52.48	1.71999		7.5	1.01	1	250.9	13.166	2.6332	0.420484	360.75	18.93	3.7861	0.578192	14.16	0.74	0.0743	-1.12901	6.72	0.35	0.0353	-1.45223	0.028	-1.5495	0.02	-1.7072	0.009	-2.04576	0.013	-1.88606
24	24	23.65	1.37383	0	6.5	1.015	1	518.87	12.2688	2.4538	0.389839	681.89	16.12	3.2247	0.508489	46.89	1.11	0.1109	-0.955068	21.57	0.51	0.051	-1.29243	0.045	-1.34491	0.034	-1.46356	0.016	-1.79588	0.021	-1.67778
25	28	27.72	1.44279	0	7	1.01	0	181.23	5.0242	1.0048	0.0020796	639.87	17.74	3.5478	0.549959	82.95	2.3	0.23	-0.638272	83.24	2.31	0.2308	-0.636764	0.229	-0.640352	0.065	-1.18823	0.065	-1.18709	0.23	-0.638272
27	22	21.78	1.33806	0	7.5	1.01	1	352.33	7.6745	1.5349	0.18608	722.41	15.74	3.1471	0.49791	43.76	0.95	0.0953	-1.02091	27.32	0.6	0.0595	-1.22548	0.062	-1.20699	0.03	-1.51882	0.019	-1.72125	0.039	-1.40894
29	130	128.08	2.10748	1	6	1.015	1	162.33	20.791	4.1582	0.618905	237.96	30.48	6.0955	0.785009	10.08	1.29	0.1291	-0.889074	6.11	0.78	0.0783	-1.10624	0.031	-1.50798	0.021	-1.67408	0.013	-1.88606	0.019	-1.72125
34	13	12.68	1.10312	0	6	1.025	1	959.43	12.1684	2.4337	0.386267	1831.18	23.22	4.6449	0.666976	128.82	1.63	0.1634	-0.786748	86.68	1.1	0.1099	-0.959002	0.067	-1.17301	0.035	-1.45372	0.024	-1.61979	0.045	-1.34679
35	129	127.72	2.10626	1	7.5	1.01	1	145.31	18.5594	3.7119	0.569596	236.37	30.19	6.038	0.780893	35.32	4.51	0.4511	-0.345727	1.53	0.2	0.0195	-1.70996	0.122	-0.915323	0.075	-1.12662	0.003	-2.52288	0.005	-2.30103
37	233	230.69	2.36303	1	7.5	1.01	1	100.04	23.0785	4.6157	0.664238	131.58	30.35	6.0709	0.783253	4.92	1.14	0.1135	-0.945004	2.72	0.63	0.0627	-1.20273	0.025	-1.60924	0.019	-1.72826	0.01	-2	0.014	-1.85387
39	89	88.12	1.94508		8	1.01	1	252.88	22.2835	4.4567	0.649013	307.79	27.12	5.4244	0.734352	10.49	0.92	0.0924	-1.03433	6.42	0.57	0.0566	-1.24718	0.021	-1.68334	0.017	-1.76868	0.01	-2	0.013	-1.88606
40	37	36.45	1.5617		6.5	1.015	0	170.02	6.1978	1.2396	0.0932815	445.5	16.24	3.248	0.511616	40.83	1.49	0.1488	-0.827397	23.19	0.85	0.0845	-1.07314	0.12	-0.920679	0.046	-1.33901	0.026	-1.58503	0.068	-1.16749
41	98	96.55	1.98475		6	1.015	1	188.24	18.1749	3.635	0.560504	242.55	23.42	4.6837	0.670589	17.46	1.69	0.1686	-0.773142	5.85	0.56	0.0565	-1.24795	0.046	-1.33365	0.036	-1.44373	0.012	-1.92082	0.016	-1.79588
43	127	125.12	2.09733	1	6.5	1.015	1	106.08	13.2731	2.6546	0.423999	209.63	26.23	5.2459	0.71982	9.15	1.14	0.1145	-0.941195	6.14	0.77	0.0768	-1.11464	0.043	-1.36519	0.022	-1.66101	0.015	-1.82391	0.029	-1.5376
44	23	22.77	1.35736	0	6	1.01	1	678.37	15.448	3.0896	0.489902	1285.03	29.26	5.8526	0.767349	63.25	1.44	0.144	-0.841638	18.79	0.43	0.0428	-1.36856	0.047	-1.33154	0.025	-1.60899	0.007	-2.1549	0.014	-1.85387
45	43	42.79	1.63134		8	1.005	1	355.3	15.2019	3.0404	0.482931	708.25	30.3	6.0606	0.782516	36.85	1.58	0.1577	-0.802168	13.98	0.6	0.0598	-1.2233	0.052	-1.2851	0.026	-1.58468	0.01	-2	0.02	-1.69897
46	34	33.5	1.52504		6.5	1.015	1	372.02	12.4618	2.4924	0.396618	600.35	20.11	4.022	0.604442	37.19	1.25	0.1246	-0.904482	23.36	0.78	0.0783	-1.10624	0.05	-1.3011	0.031	-1.50892	0.019	-1.72125	0.031	-1.50864
47	42	41.58	1.61888		8	1.01	1	276.93	11.5159	2.3032	0.362332	572.55	23.81	4.7618	0.677771	25.03	1.04	0.1041	-0.982549	7.82	0.33	0.0325	-1.48812	0.045	-1.34488	0.022	-1.66032	0.007	-2.1549	0.014	-1.85387
49	53	51.96	1.71567		6	1.02	1	305.98	15.899	3.1798	0.5024	648.52	33.7	6.7395	0.828628	33.6	1.75	0.1746	-0.757956	10.75	0.56	0.0559	-1.25259	0.055	-1.26036	0.026	-1.58658	0.008	-2.09691	0.018	-1.74473
50	27	26.87	1.42927	0	7.5	1.005	1	500.08	13.435	2.687	0.429268	901.82	24.23	4.8456	0.685348	72.32	1.94	0.1943	-0.711527	42.08	1.13	0.1131	-0.946537	0.072	-1.1408	0.04	-1.39688	0.023	-1.63827	0.042	-1.37675
51	18	17.65	1.24674	0	6	1.02	1	406.98	7.182	1.4364	0.157275	1018.91	17.98	3.5962	0.555844	48.8	0.86	0.0861	-1.065	24.16	0.43	0.0426	-1.37059	0.06	-1.22227	0.024	-1.62084	0.012	-1.92082	0.03	-1.52288
55	88	87.13	1.94017		6	1.01	1	96.96	8.448	1.6896	0.227784	149.16	13	2.5992	0.41484	2.24	0.2	0.0195	-1.70996	2.16	0.19	0.0188	-1.72584	0.012	-1.93775	0.008	-2.1248	0.007	-2.1549	0.011	-1.95861
57	146	143.84	2.15788	1	6	1.015	0	118.95	17.11	3.422	0.53428	215.04	30.93	6.1864	0.791438	28.78	4.14	0.414	-0.383	13.84	1.99	0.1991	-0.700929	0.121	-0.91728	0.067	-1.17444	0.032	-1.49485	0.058	-1.23657
59	60	59.11	1.77166		6	1.015	1	204.89	12.1117	2.4223	0.384228	374.06	22.11	4.4224	0.645658	49.02	2.9	0.2898	-0.537902	52.41	3.1	0.3098	-0.508919	0.12	-0.92213	0.066	-1.18356	0.07	-1.1549	0.128	-0.89279
62	54	53.47	1.72811		7.5	1.01	1	149.69	8.0032	1.6006	0.204283	200.55	10.72	2.1445	0.331326	14.4	0.77	0.077	-1.11351	7.8	0.42	0.0417	-1.37986	0.048	-1.31779	0.036	-1.44484	0.019	-1.72125	0.026	-1.58503
64	20	19.9	1.29885	0	8.5	1.005	1	722.43	14.3767	2.8753	0.458683	1278.38	25.44	5.0881	0.706556	185.75	3.7	0.3697	-0.43215	64.6	1.29	0.1286	-0.890759	0.129	-0.890834	0.073	-1.13871	0.025	-1.60206	0.045	-1.34679
65	73	70.87	1.85046		6	1.03	0	236.91	16.7907	3.3581	0.526094	1653.84	117.21	23.4428	1.37001	92.35	6.55	0.6545	-0.18409	71.72	5.08	0.5083	-0.29388	0.195	-0.710184	0.028	-1.5541	0.022	-1.65758	0.151	-0.821023
66	113	111.88	2.04875	1	7.5	1.01	1	163.85	18.3312	3.6662	0.564216	294.53	32.95	6.5904	0.818912	23.45	2.62	0.2624	-0.581036	14.39	1.61	0.161	-0.793174	0.072	-1.14525	0.04	-1.39995	0.024	-1.61979	0.044	-1.35655
67	51	50.25	1.70114		6	1.015	1	98.57	4.9528	0.9906	-0.0041017	251.99	12.66	2.5323	0.403515	10.66	0.54	0.0536	-1.27083	5.47	0.27	0.0275	-1.56067	0.054	-1.26673	0.021	-1.67435	0.011	-1.95861	0.028	-1.55284
70	193	190.15	2.2791	1	6	1.015	1	56.77	10.7947	2.1589	0.334232	120.32	22.88	4.5757	0.660458	12.67	2.41	0.2409	-0.618163	1.96	0.37	0.0373	-1.42829	0.112	-0.952396	0.053	-1.27862	0.008	-2.09691	0.017	-1.76955
71	134	132.67	2.12277	1	6	1.01	1	46.94	6.2277	1.2455	0.0953437	116.93	15.51	3.1027	0.49174	9.45	1.25	0.1254	-0.901702	12.64	1.68	0.1677	-0.775467	0.101	-0.997046	0.04	-1.39344	0.054	-1.26761	0.135	-0.869666
72	47	46.53	1.66773		7	1.01	1	145.64	6.7773	1.3555	0.1321	429.72	20	3.9994	0.601995	29.62	1.38	0.1378	-0.860751	20.23	0.94	0.0941	-1.02641	0.102	-0.99285	0.034	-1.46275	0.024	-1.61979	0.069	-1.16115
73	50	49.5	1.6946		7	1.01	1	158.56	7.8495	1.5699	0.195872	438.68	21.72	4.3434	0.63783	70.51	3.49	0.3491	-0.45705	11.18	0.55	0.0553	-1.25727	0.222	-0.652922	0.08	-1.09488	0.013	-1.88606	0.035	-1.45593
75	14	13.86	1.14176	0	7.5	1.01	1	356.3	4.9388	0.9878	-0.005331	994.96	13.79	2.7583	0.440642	71.76	0.99	0.0995	-1.00218	9.99	0.14	0.0138	-1.86012	0.101	-0.996846	0.036	-1.44282	0.005	-2.30103	0.014	-1.85387
76	48	47.76	1.67906		8	1.005	1	171.08	8.171	1.6342	0.213305	835.1	39.89	7.9771	0.901845	33.97	1.62	0.1622	-0.789949	11.19	0.53	0.0534	-1.27246	0.099	-1.00325	0.02	-1.69179	0.007	-2.1549	0.033	-1.48149
77	14	13.79	1.13956	0	6	1.015	1	106.38	1.4673	0.2935	-0.532392	310.54	4.28	0.8567	-0.0671712	18.78	0.26	0.0259	-1.5867	4.32	0.06	0.006	-2.22185	0.088	-1.05431	0.03	-1.51953	0.007	-2.1549	0.02	-1.69897
79	22	21.78	1.33806	0	8.5	1.01	1	342.83	7.4676	1.4935	0.174205	1057.05	23.02	4.605	0.66323	68.41	1.49	0.149	-0.826814	14.47	0.32	0.0315	-1.50169	0.1	-1.00102	0.032	-1.49004	0.007	-2.1549	0.021	-1.67778
85	146	144.55	2.16002	1	7	1.01	1	82.95	11.9901	2.398	0.379849	158.67	22.94	4.5871	0.661538	4.77	0.69	0.0689	-1.16178	1.64	0.24	0.0237	-1.62525	0.029	-1.54163	0.015	-1.82332	0.005	-2.30103	0.01	-2
86	133	131.68	2.11952	1	7	1.01	1	158.31	20.8468	4.1694	0.620074	238.19	31.37	6.2731	0.797482	6.92	0.91	0.0911	-1.04048	5.57	0.73	0.0733	-1.1349	0.022	-1.66056	0.015	-1.83796	0.012	-1.92082	0.018	-1.74473
87	185	182.27	2.26071	1	6	1.015	1	64.26	11.7124	2.3425	0.36968	120.67	21.99	4.3988	0.643334	1.8	0.33	0.0328	-1.48413	1.33	0.24	0.0242	-1.61618	0.014	-1.85381	0.007	-2.12746	0.006	-2.22185	0.01	-2
91	244	240.39	2.38092	1	6	1.015	1	39.69	9.5412	1.9082	0.280624	70.42	16.93	3.3857	0.529648	1.71	0.41	0.0411	-1.38616	3.21	0.77	0.0772	-1.11238	0.022	-1.66678	0.012	-1.91581	0.023	-1.63827	0.04	-1.39794
92	156	154.46	2.18882	1	7	1.01	1	177.13	27.3587	5.4717	0.738122	266.16	41.11	8.222	0.914977	2.94	0.45	0.0454	-1.34294	1.1	0.17	0.017	-1.76955	0.008	-2.08107	0.006	-2.25792	0.002	-2.69897	0.003	-2.52288
94	27	26.87	1.42927	0	8.5	1.005	1	221.35	5.9467	1.1893	0.0752914	812.6	21.83	4.3662	0.640104	34.77	0.93	0.0934	-1.02965	17.16	0.46	0.0461	-1.3363	0.079	-1.10494	0.021	-1.66976	0.011	-1.95861	0.039	-1.40894
95	223	220.79	2.34398	1	6	1.01	1	60.47	13.3513	2.6703	0.42656	177.87	39.27	7.8545	0.895119	3.37	0.74	0.0744	-1.12843	1.63	0.36	0.036	-1.4437	0.028	-1.55499	0.009	-2.02355	0.005	-2.30103	0.013	-1.88606
96	220	217.82	2.3381	1	6	1.01	1	48.48	10.56	2.112	0.324694	98.91	21.54	4.309	0.634377	7.22	1.57	0.1573	-0.803271	1.49	0.32	0.0325	-1.48812	0.074	-1.12797	0.037	-1.43765	0.008	-2.09691	0.015	-1.82391
99	36	35.64	1.55194		7.5	1.01	1	306.12	10.9112	2.1822	0.338894	926.67	33.03	6.606	0.819939	11.6	0.41	0.0413	-1.38405	5.54	0.2	0.0197	-1.70553	0.019	-1.72294	0.006	-2.20399	0.003	-2.52288	0.009	-2.04576
100	147	144.83	2.16086	1	6	1.015	1	132.07	19.1274	3.8255	0.582688	233.86	33.87	6.7739	0.830839	5.16	0.75	0.0747	-1.12668	12.92	1.87	0.1871	-0.727926	0.02	-1.70937	0.011	-1.95752	0.028	-1.55284	0.049	-1.3098
102	34	33.01	1.51865		6	1.03	1	277.45	9.1584	1.8317	0.262854	1008.83	33.3	6.6602	0.823487	28.56	0.94	0.0943	-1.02549	12.16	0.4	0.0401	-1.39686	0.051	-1.28834	0.014	-1.84898	0.006	-2.22185	0.022	-1.65758
103	43	42.79	1.63134		8.5	1.005	0	295.19	12.63	2.526	0.402433	672.35	28.77	5.7534	0.759925	21.74	0.93	0.093	-1.03152	16.81	0.72	0.0719	-1.14327	0.037	-1.43395	0.016	-1.79144	0.013	-1.88606	0.028	-1.55284
105	27	26.87	1.42927	0	8.5	1.005	1	514.49	13.8221	2.7644	0.441601	1266.86	34.04	6.807	0.832956	66.99	1.8	0.18	-0.744727	20.41	0.55	0.0548	-1.26122	0.065	-1.18633	0.026	-1.57768	0.008	-2.09691	0.02	-1.69897
109	92	91.09	1.95947		7	1.01	1	98.15	8.9404	1.7881	0.252392	197.18	17.96	3.5922	0.555361	3.1	0.28	0.0282	-1.54975	1.72	0.16	0.0157	-1.8041	0.016	-1.80214	0.008	-2.10511	0.004	-2.39794	0.009	-2.04576
116	117	115.27	2.06172	1	6	1.015	1	90.01	10.3755	2.0751	0.317039	255.98	29.51	5.9014	0.770955	13.36	1.54	0.154	-0.812479	6.06	0.7	0.0699	-1.15552	0.074	-1.12952	0.026	-1.58343	0.012	-1.92082	0.034	-1.46852
122	62	60.49	1.78168		6	1.025	1	245.58	14.8546	2.9709	0.472888	754.45	45.64	9.127	0.960328	7.62	0.46	0.0461	-1.3363	11.73	0.71	0.071	-1.14874	0.016	-1.80919	0.005	-2.29663	0.008	-2.09691	0.024	-1.61979
127	204	201.98	2.30531	1	6	1.01	1	70.32	14.2032	2.8406	0.45341	133.78	27.02	5.4042	0.732731	3.46	0.7	0.0699	-1.15552	1.77	0.36	0.0358	-1.44612	0.025	-1.60893	0.013	-1.88825	0.007	-2.1549	0.013	-1.88606
128	21	20.69	1.31576	0	6	1.015	1	377.08	7.8017	1.5603	0.193208	1146.96	23.73	4.746	0.676328	35.27	0.73	0.073	-1.13668	25.57	0.53	0.0529	-1.27654	0.047	-1.32988	0.015	-1.813	0.011	-1.95861	0.034	-1.46852
131	25	24.51	1.38934	0	6	1.02	1	517.12	12.6745	2.5349	0.403961	1029.08	25.22	5.0445	0.702818	34.35	0.84	0.0842	-1.07469	0	0	0		0.033	-1.47865	0.017	-1.77751	0		0
132	10	9.85	0.993436	0	6.5	1.015	1	367.01	3.6159	0.7232	-0.140742	1495.89	14.74	2.9476	0.469469	101.64	1	0.1001	-0.999566	31.31	0.31	0.0308	-1.51145	0.138	-0.858824	0.034	-1.46903	0.01	-2	0.043	-1.36653
133	83	82.59	1.91693		7	1.005	1	147.03	12.1428	2.4286	0.385356	336	27.75	5.5498	0.744277	8.45	0.7	0.0698	-1.15614	4.35	0.36	0.0359	-1.44491	0.029	-1.5415	0.013	-1.90042	0.006	-2.22185	0.015	-1.82391
134	22	21.78	1.33806	0	7	1.01	1	394.67	8.5968	1.7194	0.235377	1622.64	35.34	7.0689	0.849352	53.4	1.16	0.1163	-0.93442	11.25	0.25	0.0245	-1.61083	0.068	-1.1698	0.016	-1.78377	0.003	-2.52288	0.014	-1.85387
136	198	195.07	2.29019	1	6.5	1.015	1	81.92	15.9805	3.1961	0.50462	145.52	28.39	5.6774	0.75415	5.3	1.03	0.1034	-0.985479	3.73	0.73	0.0728	-1.13787	0.032	-1.4901	0.018	-1.73963	0.013	-1.88606	0.023	-1.63827
140	44	43.35	1.63699		6	1.015	1	106.82	4.6306	0.9261	-0.0333421	172.85	7.49	1.4986	0.175686	5.02	0.22	0.0218	-1.66154	2.06	0.09	0.0089	-2.05061	0.024	-1.6282	0.015	-1.83723	0.006	-2.22185	0.01	-2
144	49	48.28	1.68377		6	1.015	1	291.39	14.0671	2.8134	0.449232	521.59	25.18	5.036	0.702086	5.94	0.29	0.0287	-1.54212	3.86	0.19	0.0186	-1.73049	0.01	-1.99135	0.006	-2.2442	0.004	-2.39794	0.007	-2.1549
145	191	189.11	2.27671	1	6	1.01	0	106.29	20.1004	4.0201	0.604237	220.88	41.77	8.3541	0.9219	2.04	0.39	0.0386	-1.41341	7.71	1.46	0.1458	-0.836242	0.01	-2.01765	0.005	-2.33531	0.017	-1.76955	0.036	-1.4437
153	34	33.5	1.52504		6	1.015	1	193.08	6.4677	1.2935	0.111766	534.86	17.92	3.5833	0.554283	33.08	1.11	0.1108	-0.95546	14.71	0.49	0.0493	-1.30715	0.086	-1.06723	0.031	-1.50974	0.014	-1.85387	0.038	-1.42022
157	111	109.36	2.03886	1	6	1.015	1	98.68	10.7916	2.1583	0.334112	141.98	15.53	3.1054	0.492118	1.41	0.15	0.0154	-1.81248	3.19	0.35	0.0349	-1.45718	0.007	-2.14659	0.005	-2.3046	0.011	-1.95861	0.016	-1.79588
161	59	57.56	1.76012		6	1.025	1	271.07	15.6031	3.1206	0.494238	679.34	39.1	7.8207	0.893246	16.59	0.95	0.0955	-1.02	17.53	1.01	0.1009	-0.996109	0.031	-1.51423	0.012	-1.91324	0.013	-1.88606	0.032	-1.49485
167	51	49.76	1.69688		6	1.025	1	138.88	6.9101	1.382	0.140508	257.45	12.81	2.5619	0.408562	8.75	0.44	0.0435	-1.36151	6.77	0.34	0.0337	-1.47237	0.031	-1.50202	0.017	-1.77007	0.013	-1.88606	0.024	-1.61979
170	134	132.02	2.12064	1	6	1.015	1	93.39	12.3293	2.4659	0.391975	166.71	22.01	4.4017	0.64362	4.07	0.54	0.0537	-1.27003	2.02	0.27	0.0267	-1.57349	0.022	-1.662	0.012	-1.91365	0.006	-2.22185	0.011	-1.95861
172	26	25.37	1.40432	0	6	1.025	0	383.93	9.7387	1.9477	0.289522	763.35	19.36	3.8726	0.588003	33.91	0.86	0.086	-1.0655	11.23	0.28	0.0285	-1.54516	0.044	-1.35502	0.022	-1.6535	0.007	-2.1549	0.015	-1.82391
177	114	112.87	2.05258	1	7	1.01	1	105.78	11.9395	2.3879	0.378016	188.13	21.23	4.2469	0.628072	6.09	0.69	0.0687	-1.16304	2.96	0.33	0.0334	-1.47625	0.029	-1.54106	0.016	-1.79112	0.008	-2.09691	0.014	-1.85387
180	38	37.25	1.57113		6	1.02	1	101	3.7627	0.7525	-0.123494	222.67	8.3	1.6591	0.219873	5.71	0.21	0.0213	-1.67162	2.7	0.1	0.0101	-1.99568	0.028	-1.54813	0.013	-1.89149	0.006	-2.22185	0.013	-1.88606
184	47	45.85	1.66134		6	1.025	0	307.93	14.1197	2.8239	0.450849	713.7	32.73	6.5452	0.815923	27.72	1.27	0.1271	-0.895854	7.58	0.35	0.0348	-1.45842	0.045	-1.3467	0.019	-1.71178	0.005	-2.30103	0.012	-1.92082
185	214	211.88	2.32609	1	8	1.01	0	36.62	7.7591	1.5518	0.190836	61.12	12.95	2.59	0.4133	1.86	0.39	0.0394	-1.4045	0.85	0.18	0.018	-1.74473	0.025	-1.59534	0.015	-1.8178	0.007	-2.1549	0.012	-1.92082
187	22	21.78	1.33806	0	8.5	1.01	1	248.59	5.4148	1.083	0.0346284	676.68	14.74	2.9479	0.469513	53.98	1.18	0.1176	-0.929593	10.73	0.23	0.0234	-1.63078	0.109	-0.964221	0.04	-1.39911	0.008	-2.09691	0.022	-1.65758
188	17	16.75	1.22402	0	6.5	1.015	1	578.18	9.6838	1.9368	0.287085	1918.18	32.13	6.4254	0.8079	199.98	3.35	0.3349	-0.475085	36.93	0.62	0.0619	-1.20831	0.173	-0.76217	0.052	-1.28299	0.01	-2	0.032	-1.49485
194	30	29.7	1.47276		7.5	1.01	1	440.95	13.0975	2.6195	0.418218	933.78	27.74	5.5472	0.744074	27.46	0.82	0.0816	-1.08831	9.43	0.28	0.028	-1.55284	0.031	-1.50653	0.015	-1.83238	0.005	-2.30103	0.011	-1.95861
196	30	29.85	1.47494		8.5	1.005	0	792.38	23.6531	4.7306	0.674916	2131.86	63.64	12.7275	1.10474	111.49	3.33	0.3328	-0.477817	19.94	0.6	0.0595	-1.22548	0.07	-1.15273	0.026	-1.58256	0.005	-2.30103	0.013	-1.88606
201	27	26.87	1.42927	0	8.5	1.005	1	347.93	9.3474	1.8695	0.271726	745.95	20.04	4.0081	0.602939	33.64	0.9	0.0904	-1.04383	11.97	0.32	0.0322	-1.49214	0.048	-1.31556	0.023	-1.64677	0.008	-2.09691	0.017	-1.76955
203	37	36.63	1.56384		8	1.01	0	214.91	7.8728	1.5746	0.19717	686.32	25.14	5.0284	0.70143	36.47	1.34	0.1336	-0.874193	13.21	0.48	0.0484	-1.31516	0.085	-1.07136	0.027	-1.57562	0.01	-2	0.031	-1.50864
207	100	98.52	1.99352		6	1.015	1	141.16	13.9074	2.7815	0.444279	250.37	24.67	4.9334	0.693146	9.4	0.93	0.0926	-1.03339	22.3	2.2	0.2197	-0.65817	0.033	-1.47767	0.019	-1.72653	0.045	-1.34679	0.079	-1.10237
210	30	29.27	1.46642		6	1.025	1	466.7	13.6595	2.7319	0.436465	1112.84	32.57	6.5142	0.813861	30.92	0.9	0.0905	-1.04335	9.8	0.29	0.0287	-1.54212	0.033	-1.47982	0.014	-1.85721	0.004	-2.39794	0.01	-2
215	18	17.82	1.25091	0	8	1.01	1	53.79	0.9586	0.1917	-0.717378	258.53	4.61	0.9215	-0.0355046	24.16	0.43	0.0431	-1.36552	9.74	0.17	0.0174	-1.75945	0.225	-0.648145	0.047	-1.33002	0.019	-1.72125	0.091	-1.04096
221	154	152.48	2.18321	1	7	1.01	1	85.37	13.0168	2.6034	0.415541	184.22	28.09	5.6178	0.749566	2.32	0.35	0.0354	-1.451	1.73	0.26	0.0264	-1.5784	0.014	-1.86654	0.006	-2.20056	0.005	-2.30103	0.01	-2
222	142	140.59	2.14795	1	8	1.01	0	35.41	4.9784	0.9957	-0.0018715	162.28	22.82	4.5631	0.65926	4.57	0.64	0.0643	-1.19179	3.74	0.53	0.0526	-1.27901	0.065	-1.18992	0.014	-1.85105	0.012	-1.92082	0.053	-1.27572
224	23	22.66	1.35526	0	6.5	1.015	1	225.89	5.1187	1.0237	0.0101727	590.57	13.38	2.6765	0.427567	73.96	1.68	0.1676	-0.775726	93.15	2.11	0.2111	-0.675512	0.164	-0.785899	0.063	-1.20329	0.079	-1.10237	0.206	-0.686133
237	18	17.65	1.24674	0	6	1.02	1	627.66	11.0764	2.2153	0.345432	1418.65	25.04	5.007	0.699578	47.12	0.83	0.0832	-1.07988	67.53	1.19	0.1192	-0.923724	0.038	-1.42531	0.017	-1.77945	0.024	-1.61979	0.054	-1.26761
240	14	13.59	1.13322	0	6	1.03	1	595.99	8.1008	1.6202	0.209569	2914.82	39.62	7.9238	0.898934	269.08	3.66	0.3657	-0.436875	385.56	5.24	0.5241	-0.280586	0.226	-0.646444	0.046	-1.33581	0.066	-1.18046	0.323	-0.490797
248	74	72.91	1.86279		6	1.015	0	182.74	13.3229	2.6646	0.425632	268.93	19.61	3.9213	0.59343	22.19	1.62	0.1618	-0.791022	39.47	2.88	0.2878	-0.540909	0.061	-1.21665	0.041	-1.38445	0.073	-1.13668	0.108	-0.966576
249	75	74.26	1.87075		8.5	1.01	1	97.65	7.2512	1.4502	0.161428	341.63	25.37	5.0736	0.705316	4.27	0.32	0.0317	-1.49894	4.4	0.33	0.0327	-1.48545	0.022	-1.66037	0.006	-2.20426	0.006	-2.22185	0.023	-1.63827
250	54	53.2	1.72591		7	1.015	1	146.28	7.7824	1.5565	0.192149	220.31	11.72	2.3442	0.369995	10.91	0.58	0.058	-1.23657	33.31	1.77	0.1772	-0.751536	0.037	-1.42872	0.025	-1.60657	0.076	-1.11919	0.114	-0.943095
253	107	105.42	2.02292		6	1.015	1	129.53	13.6549	2.731	0.436322	330.08	34.8	6.9593	0.842565	4.92	0.52	0.0519	-1.28483	7.55	0.8	0.0796	-1.09909	0.019	-1.72115	0.007	-2.1274	0.011	-1.95861	0.029	-1.5376
254	64	63.05	1.79968		6	1.015	1	176.12	11.1051	2.221	0.346549	465.6	29.36	5.8716	0.768756	26.13	1.65	0.1648	-0.783043	15.21	0.96	0.0959	-1.01818	0.074	-1.12959	0.028	-1.5518	0.016	-1.79588	0.043	-1.36653
255	70	68.97	1.83866		6	1.015	1	239.98	16.5503	3.3101	0.519841	413.87	28.54	5.7086	0.75653	18.45	1.27	0.1272	-0.895513	12.07	0.83	0.0832	-1.07988	0.038	-1.41535	0.022	-1.65204	0.015	-1.82391	0.025	-1.60206
256	85	84.16	1.92511		7.5	1.01	0	79	6.6485	1.3297	0.123754	222.79	18.75	3.7499	0.57402	9.34	0.79	0.0786	-1.10458	4.02	0.34	0.0338	-1.47108	0.059	-1.22833	0.021	-1.6786	0.009	-2.04576	0.025	-1.60206
260	120	117.65	2.07059	1	6	1.02	1	99.06	11.6541	2.3308	0.367505	166.76	19.62	3.9238	0.593707	16.27	1.91	0.1914	-0.718058	5.68	0.67	0.0668	-1.17522	0.082	-1.08556	0.049	-1.31177	0.017	-1.76955	0.029	-1.5376
261	216	213.86	2.33013	1	6	1.01	1	35.73	7.6413	1.5283	0.184209	57.66	12.33	2.4662	0.392028	1.39	0.3	0.0297	-1.52724	0.81	0.17	0.0173	-1.76195	0.019	-1.71145	0.012	-1.91927	0.007	-2.1549	0.011	-1.95861
263	96	95.05	1.97795		7.5	1.01	1	144.37	13.7223	2.7445	0.438463	258.22	24.54	4.9087	0.690967	6.03	0.57	0.0573	-1.24185	4.97	0.47	0.0472	-1.32606	0.021	-1.68031	0.012	-1.93281	0.01	-2	0.017	-1.76955
268	13	12.68	1.10312	0	6	1.025	1	149.63	1.8977	0.3795	-0.420788	330.77	4.2	0.839	-0.076238	26.37	0.33	0.0334	-1.47625	6.67	0.08	0.0085	-2.07058	0.088	-1.05547	0.04	-1.40002	0.01	-2	0.022	-1.65758
269	136	134.65	2.12921	1	8.5	1.01	1	182.95	24.6342	4.9268	0.692565	365.16	49.17	9.834	0.99273	6.66	0.9	0.0896	-1.04769	2.25	0.3	0.0303	-1.51856	0.018	-1.74026	0.009	-2.04042	0.003	-2.52288	0.006	-2.22185
284	68	67.33	1.82821		8	1.01	1	116.67	7.855	1.571	0.196176	197.24	13.28	2.6559	0.424212	5.15	0.35	0.0347	-1.45967	5.68	0.38	0.0382	-1.41794	0.022	-1.65585	0.013	-1.88388	0.014	-1.85387	0.024	-1.61979
288	32	31.07	1.49234		6	1.03	0	162.29	5.042	1.0084	0.0036328	640.35	19.89	3.9789	0.599763	82.74	2.57	0.2571	-0.589898	44.95	1.4	0.1397	-0.854804	0.255	-0.593531	0.065	-1.18966	0.035	-1.45593	0.138	-0.860121
291	68	67.33	1.82821		8.5	1.01	1	205.48	13.8343	2.7669	0.441993	388.34	26.15	5.2291	0.718427	13.4	0.9	0.0902	-1.04479	8.21	0.55	0.0553	-1.25727	0.033	-1.48679	0.017	-1.76322	0.011	-1.95861	0.02	-1.69897
292	57	55.88	1.74726		6	1.02	1	244.4	13.6576	2.7315	0.436401	472.96	26.43	5.286	0.723127	15.45	0.86	0.0863	-1.06399	2.49	0.14	0.0139	-1.85699	0.032	-1.50039	0.016	-1.78712	0.003	-2.52288	0.005	-2.30103
293	21	20.49	1.31154	0	6	1.025	1	309.87	6.3486	1.2697	0.103701	821.09	16.82	3.3645	0.526921	68.92	1.41	0.1412	-0.850165	22.23	0.46	0.0455	-1.34199	0.111	-0.953866	0.042	-1.37709	0.014	-1.85387	0.036	-1.4437
296	58	57.43	1.75914		6.5	1.01	1	71.7	4.1174	0.8235	-0.0843364	178.22	10.23	2.0469	0.311097	8.99	0.52	0.0516	-1.28735	6.94	0.4	0.0399	-1.39903	0.063	-1.20301	0.025	-1.59845	0.019	-1.72125	0.048	-1.31876
300	70	69.65	1.84292		8.5	1.005	1	232.6	16.201	3.2402	0.510572	482.21	33.59	6.7174	0.827201	17.66	1.23	0.123	-0.910095	3.21	0.22	0.0224	-1.64975	0.038	-1.42067	0.018	-1.7373	0.003	-2.52288	0.007	-2.1549
301	43	42.36	1.62696		6	1.015	1	277.92	11.774	2.3548	0.371954	613.5	25.99	5.1981	0.715845	16.89	0.72	0.0716	-1.14509	8.78	0.37	0.0372	-1.42946	0.03	-1.51704	0.014	-1.86093	0.007	-2.1549	0.016	-1.79588
303	149	146.8	2.16673	1	7.5	1.015	1	80.21	11.7747	2.3549	0.371972	222.95	32.73	6.5457	0.815956	5.45	0.8	0.08	-1.09691	2.06	0.3	0.0302	-1.51999	0.034	-1.46888	0.012	-1.91287	0.005	-2.30103	0.013	-1.88606
310	28	27.18	1.43425	0	6	1.03	0	148.31	4.0317	0.8063	-0.0935033	481.66	13.09	2.6187	0.418086	105.1	2.86	0.2857	-0.54409	48.87	1.33	0.1329	-0.876475	0.354	-0.450586	0.109	-0.962175	0.051	-1.29243	0.165	-0.782516
316	97	96.04	1.98245		7	1.01	1	196.56	18.8775	3.7755	0.576974	286.97	27.56	5.5121	0.741317	13.14	1.26	0.1262	-0.898941	9.77	0.94	0.0938	-1.0278	0.033	-1.47592	0.023	-1.64026	0.017	-1.76955	0.025	-1.60206
320	79	77.83	1.89115		6	1.015	0	130.84	10.1836	2.0367	0.308927	421.92	32.84	6.5678	0.81742	9.88	0.77	0.0769	-1.11407	5.19	0.4	0.0404	-1.39362	0.038	-1.423	0.012	-1.93149	0.006	-2.22185	0.02	-1.69897
325	29	28.43	1.45378		6	1.02	1	385.97	10.9737	2.1947	0.341375	741.12	21.07	4.2142	0.624715	42.24	1.2	0.1201	-0.920457	16.85	0.48	0.0479	-1.31966	0.055	-1.26183	0.028	-1.54517	0.011	-1.95861	0.022	-1.65758
327	133	131.68	2.11952	1	6	1.01	1	90.54	11.9226	2.3845	0.377397	202.03	26.6	5.3208	0.725977	5.82	0.77	0.0766	-1.11577	4.15	0.55	0.0546	-1.26281	0.032	-1.49317	0.014	-1.84175	0.01	-2	0.023	-1.63827
332	65	64.36	1.80862		8	1.01	1	272.52	17.5384	3.5077	0.545022	628.77	40.47	8.0931	0.908115	21.32	1.37	0.1372	-0.862646	4.89	0.31	0.0315	-1.50169	0.039	-1.40767	0.017	-1.77076	0.004	-2.39794	0.009	-2.04576
337	44	43.56	1.63909		8	1.01	1	218.74	9.5293	1.9059	0.2801	322.41	14.05	2.8091	0.448567	24.74	1.08	0.1078	-0.967381	14.79	0.64	0.0644	-1.19111	0.057	-1.24748	0.038	-1.41595	0.023	-1.63827	0.034	-1.46852
339	55	54.19	1.73392		6	1.015	1	265.29	14.3753	2.8751	0.458653	497.4	26.95	5.3905	0.731629	22.87	1.24	0.1239	-0.906929	3.54	0.19	0.0192	-1.7167	0.043	-1.36558	0.023	-1.63856	0.004	-2.39794	0.007	-2.1549
341	48	47.52	1.67688		8.5	1.01	1	378.69	17.9971	3.5994	0.55623	677.08	32.18	6.4356	0.808589	34.47	1.64	0.1638	-0.785686	8.99	0.43	0.0427	-1.36957	0.046	-1.34192	0.025	-1.59428	0.007	-2.1549	0.012	-1.92082
353	18	17.73	1.24871	0	6	1.015	1	376.55	6.6776	1.3355	0.125644	686.16	12.17	2.4337	0.386267	22.59	0.4	0.0401	-1.39686	18.93	0.34	0.0336	-1.47366	0.03	-1.5225	0.016	-1.78312	0.014	-1.85387	0.025	-1.60206
354	55	53.66	1.72965		6	1.025	0	180.64	9.6929	1.9386	0.287488	492.18	26.41	5.2819	0.72279	35.07	1.88	0.1882	-0.72538	9	0.48	0.0483	-1.31605	0.097	-1.01287	0.036	-1.44817	0.009	-2.04576	0.025	-1.60206
356	24	23.53	1.37162	0	6	1.02	1	130.32	3.0664	0.6133	-0.212327	277.15	6.52	1.3042	0.115344	16.48	0.39	0.0388	-1.41117	4.45	0.1	0.0105	-1.97881	0.063	-1.19884	0.03	-1.52651	0.008	-2.09691	0.017	-1.76955
358	66	65.35	1.81525		6	1.01	1	204.41	13.3575	2.6715	0.426755	372.1	24.32	4.8631	0.686913	10.95	0.72	0.0716	-1.14509	20.33	1.33	0.1328	-0.876802	0.027	-1.57184	0.015	-1.832	0.027	-1.56864	0.05	-1.30103
361	93	92.08	1.96416		8.5	1.01	1	66.11	6.0874	1.2175	0.085469	394.45	36.32	7.2641	0.861182	14.57	1.34	0.1342	-0.872247	19.35	1.78	0.1782	-0.749092	0.11	-0.957716	0.018	-1.73343	0.025	-1.60206	0.146	-0.835647
363	20	19.42	1.28825	0	6	1.03	0	192.65	3.7408	0.7482	-0.125982	407.23	7.91	1.5815	0.199069	28.82	0.56	0.056	-1.25181	5.72	0.11	0.0111	-1.95468	0.075	-1.12583	0.035	-1.45088	0.007	-2.1549	0.015	-1.82391
365	124	122.17	2.08697	1	6	1.015	1	157.7	19.2658	3.8532	0.585822	284.3	34.73	6.9464	0.84176	4.86	0.59	0.0594	-1.22621	6.85	0.84	0.0837	-1.07727	0.015	-1.81204	0.009	-2.06797	0.012	-1.92082	0.022	-1.65758
366	18	17.73	1.24871	0	8	1.015	1	664.97	11.7926	2.3585	0.372636	1320.12	23.41	4.6822	0.67045	103.38	1.83	0.1833	-0.736838	23.48	0.42	0.0416	-1.38091	0.078	-1.10947	0.039	-1.40729	0.009	-2.04576	0.018	-1.74473
371	31	31	1.49136		8.5	1	1	890.3	27.5993	5.5199	0.741931	1859.52	57.65	11.529	1.06179	56.8	1.76	0.1761	-0.754241	12.86	0.4	0.0399	-1.39903	0.032	-1.49617	0.015	-1.81603	0.003	-2.52288	0.007	-2.1549
374	149	147.52	2.16885	1	8	1.01	1	79.44	11.7194	2.3439	0.369939	171.65	25.32	5.0645	0.704537	6.06	0.89	0.0894	-1.04866	2.64	0.39	0.0389	-1.41005	0.038	-1.4186	0.018	-1.7532	0.008	-2.09691	0.017	-1.76955
379	30	29.56	1.4707		6	1.015	1	535.23	15.8195	3.1639	0.500223	1143.67	33.8	6.7606	0.829985	25.08	0.74	0.0741	-1.13018	12.23	0.36	0.0361	-1.44249	0.023	-1.6304	0.011	-1.96017	0.005	-2.30103	0.011	-1.95861
382	153	150.74	2.17823	1	6	1.015	1	76.54	11.5376	2.3075	0.363142	156.25	23.55	4.7106	0.673076	4.99	0.75	0.0752	-1.12378	2.37	0.36	0.0357	-1.44733	0.033	-1.48692	0.016	-1.79686	0.008	-2.09691	0.015	-1.82391
385	80	78.82	1.89664		6	1.015	1	255.62	20.1474	4.0295	0.605251	461.43	36.37	7.2738	0.861761	24.6	1.94	0.1939	-0.712422	27.24	2.15	0.2147	-0.668168	0.048	-1.31767	0.027	-1.57418	0.03	-1.52288	0.053	-1.27572
388	127	125.74	2.09947	1	7.5	1.01	1	208.08	26.1645	5.2329	0.718742	471.02	59.23	11.8455	1.07355	3.06	0.38	0.0385	-1.41454	1.6	0.2	0.0201	-1.6968	0.007	-2.13328	0.003	-2.48809	0.002	-2.69897	0.004	-2.39794
391	66	65.02	1.81305		6	1.015		274.45	17.846	3.5692	0.552571	446.77	29.05	5.8102	0.764191	22.63	1.47	0.1472	-0.832092	5.59	0.36	0.0363	-1.44009	0.041	-1.38466	0.025	-1.59628	0.006	-2.22185	0.01	-2
413	186	184.16	2.26519	1	7.5	1.01	1	105.9	19.5024	3.9005	0.59112	170.52	31.4	6.2805	0.797994	3.58	0.66	0.0659	-1.18111	1.57	0.29	0.0289	-1.5391	0.017	-1.77224	0.01	-1.97911	0.005	-2.30103	0.007	-2.1549
414	110	108.37	2.03491	1	6	1.015	1	210.1	22.7695	4.5539	0.658384	304.67	33.02	6.6037	0.819787	16.5	1.79	0.1788	-0.747633	2.83	0.31	0.0307	-1.51286	0.039	-1.40602	0.027	-1.56742	0.005	-2.30103	0.007	-2.1549
415	78	76.85	1.88564		6	1.015	1	376.05	28.8984	5.7797	0.761905	545.77	41.94	8.3882	0.923669	11.39	0.88	0.0875	-1.05799	7.72	0.59	0.0593	-1.22694	0.015	-1.8199	0.01	-1.98166	0.007	-2.1549	0.01	-2
417	23	22.89	1.35965	0	8.5	1.005	1	484.93	11.0979	2.2196	0.346275	1543.51	35.32	7.0648	0.8491	69.72	1.6	0.1596	-0.796967	46.86	1.07	0.1072	-0.969805	0.072	-1.14324	0.023	-1.64607	0.015	-1.82391	0.048	-1.31876
418	166	163.55	2.21365	1	8	1.015	1	32.1	5.2499	1.05	0.0211893	54.71	8.95	1.7895	0.252732	12.5	2.04	0.2044	-0.689519	2.26	0.37	0.037	-1.4318	0.195	-0.710708	0.114	-0.942251	0.021	-1.67778	0.035	-1.45593
420	61	60.4	1.78104		7.5	1.01	1	245.79	14.8447	2.9689	0.472596	690.96	41.73	8.3462	0.921489	7.01	0.42	0.0423	-1.37366	2.81	0.17	0.0169	-1.77211	0.014	-1.84625	0.005	-2.29515	0.002	-2.69897	0.006	-2.22185
423	51	50.75	1.70544		8.5	1.005	1	292	14.8179	2.9636	0.47182	750.72	38.1	7.6192	0.881909	15.32	0.78	0.0777	-1.10958	4.58	0.23	0.0232	-1.63451	0.026	-1.5814	0.01	-1.99149	0.003	-2.52288	0.008	-2.09691
424	6	5.91	0.771587	0	6	1.015	1	854.15	5.0492	1.0098	0.0042353	1916.3	11.33	2.2656	0.355183	88.63	0.52	0.0524	-1.28067	70.26	0.42	0.0415	-1.38195	0.052	-1.2849	0.023	-1.63585	0.018	-1.74473	0.041	-1.38722
426	102	100.99	2.00428		7	1.01	0	218.47	22.0633	4.4127	0.644704	314.37	31.75	6.3497	0.802753	5.53	0.56	0.0558	-1.25337	1.81	0.18	0.0183	-1.73755	0.013	-1.89807	0.009	-2.05612	0.003	-2.52288	0.004	-2.39794
427	39	38.05	1.58035		6	1.025	1	422.17	16.0631	3.2126	0.506857	933.61	35.52	7.1045	0.851534	36.03	1.37	0.1371	-0.862962	27.9	1.06	0.1062	-0.973876	0.043	-1.36982	0.019	-1.7145	0.015	-1.82391	0.033	-1.48149
429	16	15.61	1.1934	0	6	1.025	1	601.07	9.3826	1.8765	0.273349	3796.02	59.25	11.851	1.07376	120.5	1.88	0.1881	-0.725611	108.01	1.69	0.1686	-0.773142	0.1	-0.99896	0.016	-1.79937	0.014	-1.85387	0.09	-1.04576
430	59	58.42	1.76656		6	1.01	1	237.41	13.8685	2.7737	0.443059	667.82	39.01	7.8023	0.892223	10.03	0.59	0.0586	-1.2321	14.16	0.83	0.0827	-1.08249	0.021	-1.67516	0.008	-2.12432	0.011	-1.95861	0.03	-1.52288
430	34	33.17	1.52075		6	1.025	1	503.28	16.6942	3.3388	0.52359	780.1	25.88	5.1753	0.713936	100.59	3.34	0.3337	-0.476644	29.54	0.98	0.098	-1.00877	0.1	-1.00023	0.064	-1.19058	0.019	-1.72125	0.029	-1.5376
433	22	21.67	1.33586	0	7	1.015	1	843.2	18.2763	3.6553	0.562923	1761.35	38.18	7.6354	0.882832	88.62	1.92	0.1921	-0.716473	98.01	2.12	0.2124	-0.672845	0.053	-1.2794	0.025	-1.5993	0.028	-1.55284	0.058	-1.23657
434	35	34.83	1.54195		8.5	1.005	1	501.81	17.476	3.4952	0.543472	850.54	29.62	5.9242	0.77263	62.17	2.17	0.2165	-0.664542	8.16	0.28	0.0284	-1.54668	0.062	-1.20801	0.037	-1.43717	0.005	-2.30103	0.008	-2.09691
436	59	58.13	1.7644		7	1.015	1	118.52	6.8893	1.3779	0.139218	248.76	14.46	2.8919	0.461183	8.01	0.47	0.0465	-1.33255	3.52	0.2	0.0204	-1.69037	0.034	-1.47176	0.016	-1.79373	0.007	-2.1549	0.015	-1.82391
437	49	48.28	1.68377		6	1.015	0	229.52	11.0803	2.2161	0.345589	1012.43	48.88	9.7752	0.990126	11.14	0.54	0.0538	-1.26922	6.12	0.3	0.0295	-1.53018	0.024	-1.61481	0.006	-2.25934	0.003	-2.52288	0.013	-1.88606

## Sheet: variable labels
Variable	Description
wght_urn	Weight of urine in kilograms
vol_urn	Volume of urine in mls
logvol_urn	log 10 of urine volume
vol_urncat	Category of volume of urine based on percentile distribution; <=25th percentile = low; >=75th percentile=high
ph_urn	pH of urine
spec_gvty	Urine specific gravity
epty_bldr	Did child empty bladder (1=yes; 0=No)
rhmns_conc	Concentration of urinary rhamnose recovered (mg/L)
rhmns_amt	Amount of urinary rhamnose recovered (mg)
rhmns_rec	Percentage recovery of urinary rhamnose
logrhmns_rec	Log 10 of rhamnose recovery
mntl_conc	Concentration of urinary mannitol recovered (mg/L)
mntl_amt	Amount of urinary manntol recovered (mg)
mntl_rec	Percentage recovery of urinary mannitol
logmntl_rec	Log 10 of mannitol recovery
lctls_conc	Concentration of urinary lactulose recovered (mg/L)
lctls_amt	Amount of urinary lactulose recovered (mg)
lctls_rec	Percentage recovery of urinary lactulose
loglctls_rec	Log 10 of lactulose recovery
scrs_conc	Concentration of urinary sucrose recovered (mg/L)
scrs_amt	Amount of urinary sucrose (mg)
scrs_rec	Percentage recovery of urinary sucruose
logscrs_rec	Log 10 of sucrose concentration
lrr	Lactulose/rhamnose ratio
log_lrr	Log 10 of lactulose rhamnose ratio
lmr	Lactulose/mannitol ratio
log_lmr	Log 10 of lactulose mannitol ratio
smr	Sucrose/mannitol ratio
log_smr	Log 10 of sucrose mannitol ratio
srr	Sucrose/rhamnose ratio
log_srr	Log 10 of sucrose rhamnose ratio
